# Supplementary material for: Health Technology Assessment of Continuous Glucose Monitoring Systems for Paediatric Patients
Source: Children (Basel). 2025 Aug 19;12(8):1088. doi: 10.3390/children12081088 (PMC12384686; doi:10.3390/children12081088)
Supplement: Supplementary file 1 [file children-12-01088-s001.zip]

Archive with 1 entries (1 files):
- children-3776833-supplementary.pdf
